# Supplementary material for: Cth2 Protein Mediates Early Adaptation of Yeast Cells to Oxidative Stress Conditions
Source: PLoS One. 2016 Jan 29;11(1):e0148204. doi: 10.1371/journal.pone.0148204 (PMC4732752; doi:10.1371/journal.pone.0148204)
Supplement: S1 Table — (XLS) [file pone.0148204.s003.xls]

## Sheet: Sheet1
S1 Table. Expression levels of genes whose mRNA levels upon oxidative stress are dependent on CTH2.
Values correspond to the log2 of the ratio between the levels at the indicated time point (45' or 90' after application of the oxidative stress) and the respective time 0, for three or four independent experiments
From the whole transcriptome, only those genes are listed for which the mean of the log2 value of the independent experiments at one time point is at least 0.585 (see the main text).
Systematic Name	Standard Name or aliases	CTH2 45'	CTH2 45'	CTH2 45'	CTH2 90'	CTH2 90'	CTH2 90'	∆cth2 45'	∆cth2 45'	∆cth2 45'	∆cth2 45'	∆cth2 90'	∆cth2 90'	∆cth2 90'	∆cth2 90'
		exp 1	exp 2	exp 3	exp 1	exp 2	exp 3	exp 1	exp 2	exp 3	exp 4	exp 1	exp 2	exp 3	exp 4
YBR296C	PHO89	6.38308	3.18557	3.80536	5.44484	3.95094	4.08975	4.08645	5.26339	5.33719	4.27674	4.9856	4.47151	5.92023	4.03202
YOR382W	FIT2	3.10425	0.317601	1.83744	-0.0108769	0.682283	0.996698	4.70493	4.84163	5.94981	4.50881	4.19206	1.77997	4.37095	2.80661
YOR383C	FIT3	1.9953	1.00245	1.91184	1.13907	0.481092	0.946205	2.58744	3.87188	4.96132	2.28024	2.88231	1.44259	3.99641	2.74195
YDR534C	FIT1	0.335916	0.0415635	0.26746	0.0839914	-0.160685	-0.0700677	2.29483	4.8129	4.43599	2.13209	0.198484	1.86023	1.93764	0.0214823
YEL035C	UTR5	0.768345	0.103908	0.503809	0.309818	-0.113029	-0.125877	1.67814	2.1654	2.74204	0.989072	1.78358	1.40639	1.21517	1.39903
YHL047C	ARN2	0.648435	0.604324	0.376197	0.324218	0.714246	0.205124	1.91441	3.14768	2.96079	2.15699	1.20404	1.56957	0.921602	0.826046
YHL040C	ARN1	0.231369	-0.173639	0.511588	NA	NA	0.18757	0.70415	1.56845	2.07575	0.282662	NA	NA	0.754556	NA
YDR423C	YAP2	0.531183	0.711665	0.314103	0.179959	0.433136	0.103911	0.735052	1.37015	1.3157	1.12198	0.580254	0.10294	0.809489	0.674257
YBR207W	FTH1	0.280281	-0.100799	0.18875	0.133215	-0.261468	0.35833	0.675302	1.01146	1.25654	0.636207	0.256023	0.472042	0.609064	0.281314
YAR033W	MST28	0.240419	0.150507	-0.00593626	0.145048	0.139937	0.318855	0.5879	1.02546	0.839078	0.849366	0.380044	0.0971493	0.550383	0.0973025
YLR007W	NSE1	-0.30736	0.696665	0.0720961	-0.0889638	0.561963	0.156838	0.64356	0.8344	0.965134	0.978803	0.46633	0.0963676	0.614565	0.370221
YGR065C	VHT1	0.255999	-0.405666	0.163179	-0.00481303	-0.224716	0.0248794	1.03791	1.01164	1.17805	0.322459	0.530921	0.542832	-0.0470726	-0.106892
YFL041W	FET5	0.472973	0.0427446	0.293668	0.0712733	0.0770835	0.199724	0.681309	1.1381	1.34797	1.03318	0.196372	0.311599	0.294729	0.453616
YOL157C	IMA2	0.373492	0.126985	0.247659	0.211839	0.182165	0.306678	NA	NA	0.640756	1.57271	0.270633	NA	NA	NA
YLR304C	ACO1	1.40554	0.790001	0.589696	-0.229456	-0.282603	-0.0511774	1.8181	2.9555	2.1421	1.355	0.833321	0.622174	0.794982	0.565476
YMR041C	ARA2	0.487297	0.441299	0.384669	0.338172	0.230783	0.380868	0.926087	1.90768	1.87736	1.38015	0.685248	0.473286	0.866425	0.669172
YKR052C	MRS4	0.710306	0.205244	0.4944	-0.0903312	-0.205831	-0.144983	1.24749	1.85974	1.93717	1.39081	0.847593	0.68473	0.488099	0.400042
YMR160W	YMR160W	-0.0841619	0.295003	0.42169	-0.185598	0.0365271	-0.0984836	NA	NA	0.629109	2.64927	NA	NA	NA	NA
YGR274C	TAF1	-0.483202	0.19581	0.201064	0.446149	-0.00149001	-0.111959	1.74716	1.05744	1.54112	1.62089	1.14604	0.740084	0.137078	0.658377
YJR137C	MET5	-0.279961	-0.421337	NA	0.472531	0.292198	0.558388	NA	NA	1.02106	NA	1.30387	1.20638	NA	0.30942
YGR212W	SLI1	1.94855	1.06791	1.0871	0.920024	1.46641	0.487333	1.50708	1.91492	2.16596	1.05039	1.36866	1.68741	1.59662	0.127921
YEL065W	ARN3	0.997244	0.482724	0.400872	0.401374	0.460468	0.080583	1.1936	1.62193	1.86283	0.675635	1.16117	1.10612	0.713469	0.161834
YLR034C	SMF3	0.598967	0.10607	0.526644	0.758845	0.336848	0.721863	1.14373	1.67049	1.66789	1.23264	1.12395	1.50365	1.31479	0.791606
YOR316C	COT1	0.957731	0.408703	0.761127	0.55795	0.608942	0.679999	1.02385	1.54663	1.66905	1.22958	0.708692	0.706612	1.04325	0.526295
YEL012W	UBC8	1.3044	0.989466	1.16276	1.13636	NA	NA	1.44433	2.26778	2.06561	1.52532	0.790798	NA	NA	NA
YMR096W	SNZ1	2.07615	0.747224	0.482365	1.41355	1.53724	0.419235	1.42253	0.593101	1.69207	NA	NA	NA	NA	NA
YDL114W	YDL114W	0.540782	0.110347	0.532257	-0.0067342	0.197252	-0.154591	NA	NA	-0.142157	1.29524	NA	NA	1.83165	1.54311
YFL031W	HAC1	0.890553	0.446995	0.657824	0.652265	0.529951	0.435613	1.08088	1.53311	1.01916	0.625919	1.48467	1.27909	1.16205	0.325934
YFR030W	MET10	0.485561	NA	NA	0.63912	0.360291	0.591221	NA	NA	0.709287	NA	NA	NA	2.36925	0.447087
YKR061W	KTR2	0.022921	0.289841	0.526977	0.599247	0.613842	0.815286	0.150778	1.04272	1.01715	0.483932	2.06087	0.889169	1.53941	-0.13839
YFL032W	YFL032W	0.820602	0.379826	NA	0.645098	0.411493	0.0714057	0.976223	0.576952	0.632769	0.595524	1.22016	1.02717	NA	0.652521
YEL060C	PRB1	3.73109	2.30649	2.71763	3.24852	2.58378	2.39802	2.96282	4.50399	4.27158	3.05133	2.86579	2.81515	3.73144	2.40553
YER175C	TMT1	3.04854	1.92353	2.07201	1.41615	1.25237	1.17503	2.74936	3.16886	3.63149	3.11077	1.32357	0.517101	0.26126	1.32288
YMR315W	YMR315W	3.54076	2.08664	2.717	1.84486	1.22007	1.63464	2.45312	3.71903	3.71733	3.14289	1.45426	1.04408	2.10807	1.37023
YCL040W	GLK1	2.73293	1.61547	1.94338	2.12385	1.7051	2.04846	2.08054	3.0104	2.88871	2.22116	2.06811	2.0534	2.54425	1.64597
YNL208W	YNL208W	2.74831	1.84976	2.08118	2.18941	1.73532	1.92952	1.95241	3.15309	3.1047	2.52558	1.92471	1.55691	2.74571	1.60877
YKL103C	APE1	2.59934	1.44665	1.91471	1.96454	1.5736	1.79	2.28872	3.14112	3.29195	2.54776	2.14179	1.88976	2.71799	1.66282
YHR138C	YHR138C	2.46449	0	2.0298	1.10257	NA	NA	2.44423	2.99994	3.4132	1.19218	NA	NA	NA	NA
YOL151W	GRE2	2.91092	1.46975	1.91426	1.18525	0.911006	1.10085	2.02654	2.68331	2.80106	2.47341	1.11577	0.931493	1.41927	0.951605
YKR076W	ECM4	1.54595	1.21682	1.66579	1.21106	1.11391	1.4978	1.78688	2.52982	2.94865	1.98164	1.11081	0.738366	2.28534	0.758461
YLR205C	HMX1	2.14365	1.4764	1.62773	1.24372	1.31279	1.40452	1.86152	3.0769	2.54057	2.40207	1.2801	0.297155	1.63298	0.68887
YLR115W	CFT2	2.1363	1.31495	1.55897	1.4527	1.22082	1.3034	1.86978	2.39395	2.82822	1.95073	1.54774	1.36136	2.11206	1.29477
YPL154C	PEP4	2.14604	1.435	1.72314	1.54719	1.36975	1.49695	1.96075	2.77191	3.18525	2.03027	1.61458	1.26384	2.00732	1.40904
YOL083W	ATG34	1.5501	1.15585	1.4729	1.14798	1.20671	1.50103	1.72175	3.14615	3.38038	1.89528	1.49825	1.56232	1.46062	0.769844
YOL158C	ARN4	1.94982	0.964332	1.78172	0.462837	1.1242	1.28077	1.90244	3.22642	3.68871	2.46269	0.837641	1.56357	2.12728	1.29222
YDR366C	YDR366C	-0.43945	0.466122	-0.468742	-0.130109	0.360847	0.38004	0.163799	0.213327	0.42594	-0.421367	0.0369594	-0.620179	0.74566	-0.0304116
YKL141W	SDH3	-0.681559	-0.423913	NA	-0.019052	-0.0740897	-0.250792	0.167034	-0.0401167	0.136288	-0.124192	0.66952	0.452742	0.579833	-0.0974445
YLL041C	SDH2	-0.574803	-0.437108	-0.327	-0.173898	0.148827	-0.0894511	0.494639	-0.577223	1.11933	0.160239	0.684397	0.537005	0.900385	0.0626095
YJR028W	YJR028W	-0.805529	0.283798	-1.12502	-0.342365	0.455167	-0.996723	0.155487	-0.544145	0.415784	-1.10145	0.53971	-0.241153	0.677397	0.14358
YPL242C	IQG1	-0.605315	-0.583503	-0.27857	-0.534842	-0.61611	-0.293021	NA	NA	-0.599819	0.525227	-0.0732013	-0.369542	0.516534	0.360713
YGR192C	TDH3	-0.144391	-1.07972	NA	0.0682584	-0.988375	NA	-0.113949	-0.145558	-0.14216	NA	-0.0371541	0.423052	NA	NA
YPL019C	VTC3	-0.417151	-0.379336	-0.191996	-0.358837	-0.302693	-0.189318	0.262243	-0.278662	0.902424	0.294212	0.0279469	0.0497172	0.113066	-0.0980983
YPL209C	IPL1	0.229315	-0.575631	-0.761111	-0.421219	-0.273318	0.256289	0.141035	-0.046686	-1.88214	0.539979	0.608692	0.497994	-0.410413	-0.363071
YPR135W	CTF4	0.234005	-0.544147	-0.72037	-0.671898	-0.262481	0.0809325	0.145198	-0.0419914	-2.0889	0.559509	0.568087	0.402235	-0.0350471	-0.328255
YDR340W	YDR340W	-0.58034	-0.626221	NA	-0.437654	-1.15764	NA	0.141663	NA	NA	NA	0.191217	-0.0344848	NA	NA
YMR058W	FET3	-0.408815	-0.655692	-0.340004	-0.512536	-1.00972	-0.181285	0.553809	0.172202	0.502332	0.479436	0.341238	-0.0989624	-0.244763	0.057463
YER145C	FTR1	-0.583823	-0.906293	-0.3683	-0.441924	-0.87424	-0.242464	-0.184507	0.114617	-0.0303273	0.0871384	-0.476831	-0.0920684	-0.492363	-0.231773
YLR342W	FKS1	-0.150668	-0.504564	0.0943922	-0.144104	-0.241089	0.164514	-0.237296	-0.517388	-0.0788986	NA	0.203471	1.02377	NA	NA
YKR059W	TIF1	-1.17838	NA	NA	-1.43679	-1.21657	NA	-0.348625	NA	NA	NA	-0.908621	-0.492365	NA	NA
YDL171C	GLT1	-1.52678	-1.53335	-1.27119	-1.14418	-1.06603	-1.01622	-0.412316	-0.598487	-0.535341	-0.380039	-0.670839	-0.446543	-0.74784	-0.231237
YNL209W	SSB2	NA	NA	NA	-0.639396	-1.43016	NA	-0.224885	NA	NA	NA	-0.505277	-0.240688	NA	NA
YDR385W	EFT2	-1.61006	-1.2391	NA	-1.19095	-1.29	NA	-1.01127	NA	NA	NA	-0.516017	-0.355979	NA	NA
YER156C	YER156C	-1.85171	-1.52693	-1.45298	-1.03101	-1.19197	-0.744262	-0.888166	-1.16464	-0.865479	-0.833006	-0.59924	-0.47401	-0.484861	-0.408302
YLR249W	YEF3	-1.51468	-1.44239	NA	-1.24105	-1.95051	NA	-0.955517	NA	NA	NA	-1.21053	-0.643983	NA	NA
YNL014W	HEF3	-1.3215	-1.87735	NA	-0.136156	-1.04499	-0.225889	-0.882762	-0.976884	-2.15246	NA	-0.508765	-0.134414	NA	NA
YLL024C	SSA2	-1.00073	-0.587608	NA	-0.990705	-1.6608	NA	-0.643768	-1.35901	-1.13652	NA	-0.716477	-0.498422	NA	NA
YGR123C	PPT1	-1.14212	-1.28354	-0.994205	-0.759943	-0.734422	-0.399665	-0.739212	-1.63532	-1.7027	NA	0.182499	-0.0877969	-0.363716	NA
YOR359W	VTS1	-1.68268	-0.957784	-1.12323	-0.597148	-0.799091	-0.66044	-0.717725	-1.93466	-1.17103	1.36886	-0.463149	-0.755571	1.79892	1.10874
YJL212C	OPT1	-2.07864	-1.99303	-1.95292	-1.55956	-1.88084	-1.37121	-1.22735	-2.22833	-2.25281	-1.66228	-1.15972	-0.687042	-1.45454	-0.589123
YER110C	KAP123	-2.38834	-2.13865	-2.13213	-1.17514	-0.923702	-1.12149	-1.63496	-3.0776	-2.72727	-1.16075	-0.530423	-0.44156	-0.890421	-0.377859
